# Supplementary material for: Bone marrow fat change in pediatric patients with non-alcoholic fatty liver disease
Source: PLoS One. 2020 Jun 2;15(6):e0234096. doi: 10.1371/journal.pone.0234096 (PMC7266329; doi:10.1371/journal.pone.0234096)
Supplement: S1 Data — (XLSX) [file pone.0234096.s001.xlsx]

## Sheet: Data
sex	age__Y_	height__m_	weight__kg_	BMI	liver_fat	BM fat	paraspinal_fat
2	22	1.5	48	21.3333	19.6	62.625	1.45
1	18	1.82	114	34.4161	20	41.35	2.05
2	16	1.55	63	26.2227	23	51.4	3
1	17	1.79	120	37.452	25.5	45.4	4
2	16	1.67	80	28.6851	42	51.075	3.4
2	14	1.58	91	36.4525	16.9	20	3.2
2	21	1.53	42	17.9418	6.7	66.95	4.4
1	17	1.79	111	34.6431	25	41.825	4.8
1	17	1.66	65	23.5883	45	30.55	1.75
1	18	1.72	88	29.7458	35	47.05	1
2	16	1.64	75	27.8852	34.8	31.95	3.4
2	16	1.59	55	21.7555	3.6	52.025	2.5
1	14	1.67	77	27.6095	10.7	26.725	3.25
1	16	1.84	110	32.4905	17	38.75	4.1
1	14	1.41	70	35.2095	36	28.625	1.6
1	13	1.56	54	22.1893	34	46.3	2.55
1	18	1.72	114	38.5343	11.3	33.6	1.15
1	16	1.74	58	19.1571	18	31.3	1.15
1	13	1.62	72	27.4348	18	23.45	3.65
1	15	1.57	59	23.9361	28	27.275	1.95
1	13	1.51	56	24.5603	17	37.25	1.9
1	12	1.49	66	29.7284	46	37.05	2.45
1	12	1.62	87	33.1504	11.4	40.525	5.75
1	15	1.74	91	30.0568	25	29.625	2.8
1	17	1.8	114	35.1852	33.7	46.675	4.4
1	14	1.59	70	27.6888	29	26.55	1.8
1	13	1.58	64	25.6369	20	43.775	2.05
1	13	1.61	68	26.2336	37.2	55.95	4.8
1	11	1.41	47	23.6407	46	48.6	3.35
1	16	1.75	87	28.4082	12	35.05	1.5
1	13	1.64	80	29.7442	5.1	30.825	3.85
1	14	1.6	74	28.9062	18	27.875	3.2
2	13	1.7	56	19.3772	16.9	51.875	2.55
2	10	1.52	58	25.1039	38	31.95	2.15
1	10	1.5	58	25.7778	5	48.325	1.95
1	16	1.75	88	28.7347	14.2	26.3	2.6
1	17	1.71	85	29.0688	24.4	19.95	1.8
1	8	1.41	46	23.1377	20	29.7	3.15
1	9	1.48	60	27.3923	28	40.2	3.15
1	9	1.3	24	14.2012	2	28.2	1.75
1	10	1.51	54	23.6832	5.9	40.875	2.45
1	15	1.7	68	23.5294	15.6	24.1	1.2
1	10	1.33	42	23.7436	28.7	35.65	1.3
1	9	1.4	49	25	2.9	26.4	2.85
1	10	1.42	42	20.8292	32.6	37.9	3.15
2	9	1.33	36	20.3516	9.8	33.4	1.2
1	11	1.61	61	23.533	51	24.65	2.5
1	16	1.74	92	30.3871	22.4	48.55	1.1
1	12	1.6	77	30.0781	25	47.9	3.3
1	9	1.39	41	21.2204	34	39.4	4.65
1	11	1.45	50	23.7812	25	30.475	3
1	10	1.59	73	28.8754	37.5	35.85	1.5
1	11	1.48	61	27.8488	33	45.95	5.2
1	16	1.76	127	40.9995	10.3	29.1	4.3
1	16	1.69	116	40.6148	47.6	31.75	3.7
1	17	1.79	105	32.7705	35	44.25	3.15
1	13	1.64	85	31.6032	41	36.975	4
1	11	1.34	56	31.1873	34	44.675	1.8
2	15	1.6	82	32.0312	35.2	30.425	2.5
1	11	1.45	51	24.2568	53	43.6	2.85
1	16	1.8	84	25.9259	5.2	33.25	2.9
1	11	1.45	64	30.44	46.9	43.1	2.95
1	15	1.86	99	28.616	22	39.425	3.25
1	14	1.75	85	27.7551	32	23.25	1.45
1	18	1.73	91	30.4053	28	37.25	2.05
1	11	1.54	66	27.8293	43	36.1	4.25
2	8	1.41	57	28.6706	44	35.975	2.75
1	13	1.6	75	29.2969	17	46.75	2.05
1	9	1.44	40	19.2901	12	35.125	2.15
2	10	1	18	18	7	23.075	1.15
1	11	1.36	38	20.545	13.2	41.4	2.15
2	13	1.68	88	31.1791	22	37.1	3.25
1	11	1.44	40	19.2901	48	50.55	1.25
1	16	1.76	90	29.0548	28	40.8	1.25
1	15	1.7	94	32.526	12.3	34.15	1.95
1	7	1.26	32	20.1562	11	44.7	2.7
1	13	1.5	63	28	17.3	30.8	2.35
2	14	1.52	65	28.1337	29	25.9	4.3
1	16	1.73	98	32.7442	39	28.275	2.05
1	18	1.82	124	37.4351	39.3	42.375	2.5
1	12	1.44	36	17.3611	2.9	39.95	1.2
1	12	1.57	60	24.3418	36	53.525	3.8
1	9	1.42	45	22.317	5	34.625	1.55
1	18	1.76	79	25.5036	35	42.7	1.6
1	14	1.69	74	25.9095	32	29.7	2.15
1	12	1.56	57	23.4221	44	41.95	2.55
1	11	1.33	52	29.3968	23.2	44.8	2.75
1	11	1.57	73	29.6158	28.8	32.725	2.7
1	14	1.71	76	25.9909	17	23.2	1.65
1	17	1.79	93	29.0253	20	30.55	2.4
1	13	1.44	50	24.1127	45	49.85	4.35
2	10	1.46	43	20.1726	36.5	47.3	2.7
1	14	1.72	92	31.0979	19.5	36.5	2.15
1	15	1.73	95	31.7418	45.8	39.125	6.85
2	11	1.48	63	28.7619	45	51.975	3.6
2	16	1.61	64	24.6904	10.6	23.925	3.3
1	12	1.7	73	25.2595	13.5	52.525	6.15
1	10	1.64	85	31.6032	32	46.925	2.95
2	17	1.58	73	29.2421	21	44.15	4.5
1	10	1.48	58	26.4792	34	46.9	4.05
2	7	1.27	36	22.32	13.9	44.325	2.15
1	14	1.75	106	34.6122	16	30.875	1.8
1	12	1.58	67	26.8386	18	44.9	2.7
2	16	1.56	76	31.2295	10.4	31.575	4.95
1	12	1.62	61	23.2434	30.5	27.05	2.05
2	10	1.48	39	17.805	15	24.375	2.05
1	10	1.43	54	26.4072	41.6	30.575	2.1
1	12	1.5	57	25.3333	38	45.55	3.35
1	17	1.78	99	31.2461	19.6	34.875	1.3
1	11	1.42	57	28.2682	43	48.225	3.45
1	15	1.71	114	38.9864	43.4	42.4	2.7
1	10	1.5	49	21.7778	26.8	43.4	2.3
2	11	1.49	49	22.0711	15.4	30.125	2.3
2	16	1.6	58	22.6562	33	48.275	3.6
1	10	1.51	47	20.6131	22.1	44.95	1.4
1	12	1.45	50	23.7812	53	39.65	3.25
1	13	1.58	67	26.8386	15	32.1	3.4
1	12	1.56	70	28.764	26.1	41.275	3.25
1	14	1.63	60	22.5827	33.1	48.325	3.35
1	15	1.8	97	29.9383	18.3	38.9	1.65
1	16	1.72	76	25.6896	8	22.5	1.9
1	14	1.83	113	33.7424	22.3	34.6	3.3
2	17	1.58	70	28.0404	25	33.15	2.45
2	14	1.64	63	23.4236	20	37.475	3.25
1	11	1.62	75	28.578	9.4	39.425	2.55
2	16	1.63	83	31.2394	16.8	40.95	1.9
1	17	1.72	116	39.2104	36.4	48.7	2.25
1	16	1.73	95	31.7418	9.1	25.9	1.6
1	18	1.73	102	34.0807	7.2	34.575	2.6
2	18	1.59	70	27.6888	2.4	31.975	3.85
2	10	1.45	51	24.2568	7.9	37.475	2.5
1	8	1.38	51	26.7801	28	36.55	3.8
2	13	1.56	67	27.5312	4.8	17.3	2.3
1	16	1.82	133	40.1522	17.3	31.85	2.6
1	12	1.56	67	27.5312	13.8	25.725	2
1	16	1.8	103	31.7901	20.4	39.4	2.1
1	16	1.76	106	34.22	6.2	32.275	5.2
1	10	1.52	51	22.0741	25.6	41.875	2.1
1	16	1.64	59	21.9363	11.4	48.75	1.75
2	9	1.32	26	14.9219	9.7	27.675	1.1
2	18	1.7	78	26.9896	13.5	38.525	3.45
2	13	1.6	74	28.9062	10.2	47.2	3.4
1	10	1.46	52	24.3948	45.2	47	2.7
1	11	1.48	57	26.0226	26.4	40.575	3.4
1	12	1.44	49	23.6304	35.1	47.85	2.2
2	15	1.61	78	30.0914	24	23.95	1.8
1	16	1.75	99	32.3265	23.9	47.4	2.05
1	13	1.59	56	22.151	3.9	33.525	1.1
2	16	1.69	107	37.4637	16	38.2	2.55
